# Supplementary material for: Laminin Alpha 2 Enhances the Protective Effect of Exosomes on Human iPSC-Derived Cardiomyocytes in an In Vitro Ischemia-Reoxygenation Model
Source: Int J Mol Sci. 2024 Mar 28;25(7):3773. doi: 10.3390/ijms25073773 (PMC11011704; doi:10.3390/ijms25073773)
Supplement: Supplementary file 1 [file ijms-25-03773-s001.zip]

Archive with 1 entries (1 files):
- ijms-2872617-supplementary.pdf
